# Supplementary material for: Lensless light guide-coupled LED illumination for low-cost microscopy
Source: HardwareX. 2025 Nov 24;24:e00725. doi: 10.1016/j.ohx.2025.e00725 (PMC12744834; doi:10.1016/j.ohx.2025.e00725)
Supplement: Supplementary Data 2 [file mmc2.zip]

Archive with 5 entries (5 files):
- P4a_LED_cord_cap_short.stl
- P4b_LED_cord_cap_tall.stl
- P1_Optics_Holder.stl
- P2_Spacer_Ferrule.stl
- P3_Light_Guide_Ferrule.stl
